# Supplementary material for: Towards Antibacterial Agents: Synthesis and Biological Activity of Multivalent Amide Derivatives of Thiacalix[4]arene with Hydroxyl and Amine Groups
Source: Pharmaceutics. 2023 Dec 5;15(12):2731. doi: 10.3390/pharmaceutics15122731 (PMC10747887; doi:10.3390/pharmaceutics15122731)
Supplement: Supplementary file 1 [file pharmaceutics-15-02731-s001.zip]

Archive with 1 entries (1 files):
- pharmaceutics-2739559-supplementary.pdf
